# Supplementary material for: Observation of a Relationship Between Orbital-Specific Molecular Similarity Index and Toxicity of Methylcarbamate Derivatives
Source: Molecules. 2025 Jul 12;30(14):2947. doi: 10.3390/molecules30142947 (PMC12299121; doi:10.3390/molecules30142947)
Supplement: Supplementary file 1 [file molecules-30-02947-s001.zip]

Archive with 1 entries (1 files):
- molecules-3732151-supplementary.pdf
